# Supplementary material for: Aromatic Characterisation of Moscato Giallo by GC-MS/MS and Validation of Stable Isotopic Ratio Analysis of the Major Volatile Compounds
Source: Biomolecules. 2024 Jun 16;14(6):710. doi: 10.3390/biom14060710 (PMC11201454; doi:10.3390/biom14060710)
Supplement: Supplementary file 1 [file biomolecules-14-00710-s001.zip]

Archive with 1 entries (1 files):
- biomolecules-3041096-supplementary.pdf
